# Supplementary material for: Development of Poly(vinyl alcohol) Grafted Glycidyl Methacrylate/Cellulose Nanofiber Injectable Hydrogels for Meniscus Tissue Engineering
Source: Polymers (Basel). 2023 Oct 26;15(21):4230. doi: 10.3390/polym15214230 (PMC10647663; doi:10.3390/polym15214230)
Supplement: Supplementary file 1 [file polymers-15-04230-s001.zip]

Archive with 1 entries (1 files):
- polymers-2672552-supplementary.pdf
